# Supplementary material for: Is resilience linked to stress response among anesthesia professionals? A prospective simulation-based study
Source: PLoS One. 2026 Jun 2;21(6):e0350343. doi: 10.1371/journal.pone.0350343 (PMC13229359; doi:10.1371/journal.pone.0350343)
Supplement: S1 Data — (XLSX) [file pone.0350343.s001.xlsx]

## Sheet: S1 Dataset RESISTRESS
Participant ID	Professional group	PSS-10 Item 1	PSS-10 Item 2	PSS-10 Item 3	PSS-10 Item 4	PSS-10 Item 5	PSS-10 Item 6	PSS-10 Item 7	PSS-10 Item 8	PSS-10 Item 9	PSS-10 Item 10	PSS-10 raw score (1-5 scale)	PSS-10 score (0-40 scale)	CD-RISC 10 Item 1	CD-RISC 10 Item 2	CD-RISC 10 Item 3	CD-RISC 10 Item 4	CD-RISC 10 Item 5	CD-RISC 10 Item 6	CD-RISC 10 Item 7	CD-RISC 10 Item 8	CD-RISC 10 Item 9	CD-RISC 10 Item 10	CD-RISC 10 score	SDNN Baseline (ms)	SDNN Arrival (ms)	SDNN Pre-crisis (ms)	SDNN Crisis (ms)	SDNN Debriefing (ms)	SDNN Discharge (ms)	VAS stress Baseline (cm)	VAS stress Arrival (cm)	VAS stress Briefing (cm)	VAS stress End sim. (cm)	VAS stress Discharge (cm)	Prior laryngospasm experience
P01	Nurse anesthetist	5	4	4	2	3	2	2	4	5	2	33	23	3	3	4	1	4	4	3	4	3	3	32	50.38	97.39	65	63.03	70.1	80.99	8	3	4	3	2	Yes
P02	Senior anesthesiologist	5	4	5	2	3	3	3	3	5	4	37	27	3	3	2	2	3	4	3	3	4	3	30	36.94	55.47	60.18	64.36	53.66	47.23	7	8	4	1	0	No
P03	Anesthesiology resident	2	3	3	2	1	3	3	2	3	1	23	13	3	2	4	1	3	4	3	2	3	3	28	118.25	66.21	52.64	69.82	68.37	84.13	2	1	2	3	0	No
P04	Nurse anesthetist	4	3	4	2	3	1	1	2	3	1	24	14	4	4	4	3	4	3	3	2	3	3	33	57.05	28.91	34.53	36.97	44.83	42.74	5	9	6	1	2	Yes
P05	Nurse anesthetist	2	2	2	1	2	4	2	2	3	2	22	12	4	3	3	4	4	3	3	1	4	3	32	60.35	82.55	58	44.1	48.5	66.94	2	3	6	2	1	Yes
P06	Senior anesthesiologist	3	2	3	2	2	3	2	3	4	2	26	16	3	2	2	2	3	3	3	1	3	2	24	72.37	86.8	86.79	91.95	100.98	86.33	3	4	10	5	2	Yes
P07	Student nurse anesthetist	1	1	4	1	2	2	2	2	3	1	19	9	4	3	3	1	4	4	2	4	4	4	33	54.91	61.84	36.91	41.09	50.57	34.9	0	2	4	0	0	No
P08	Senior anesthesiologist	3	3	4	2	1	3	3	4	3	2	28	18	3	2	3	4	4	3	3	1	2	3	28	122.07	56.18	61.46	81.25	61.7	107.46	0	5	7	0	0	Yes
P09	Anesthesiology resident	5	3	3	3	2	3	1	3	3	3	29	19	3	2	2	2	3	3	2	3	2	3	25	70.73	76.87	68.33	114.47	82.25	53.5	3	6	6	5	2	No
P10	Student nurse anesthetist	5	3	4	2	3	3	2	3	5	4	34	24	3	2	1	2	2	3	2	3	3	2	23	52.98	39.1	25.86	32.25	27.05	38.96	7	8	7	5	5	No
P11	Nurse anesthetist	3	1	4	2	3	2	1	3	3	1	23	13	4	3	4	4	4	3	4	3	2	3	34	38.59	54.9	46.19	34.79	54.87	55.35	3	3	3	0	0	No
P12	Student nurse anesthetist	5	4	4	2	3	3	2	4	5	3	35	25	3	2	2	3	3	4	2	4	3	3	29	75.46	70.01	77.75	71.99	51.92	97.92	7	6	6	3	4	No
P13	Nurse anesthetist	4	3	3	3	4	2	2	3	2	2	28	18	3	3	2	1	2	3	3	3	3	3	26	100.71	96.78	113.52	110.53	116	134.05	1	3	3	3	2	Yes
P14	Senior anesthesiologist	3	3	2	2	1	5	2	2	1	2	23	13	3	3	4	4	2	3	3	3	4	3	32	83.21	60.42	24.1	48.42	58.95	78.44	1	5	5	3	3	No
P15	Anesthesiology resident	3	2	3	2	3	3	2	3	3	2	26	16	3	2	3	3	3	3	2	3	2	3	27	56.6	50.57	39.76	43.41	44.69	50.43	0	5	5	3	0	Yes
P16	Senior anesthesiologist	3	1	2	2	1	1	2	2	3	1	18	8	4	3	2	3	2	3	3	2	3	3	28	76.57	82.67	70.4	59.74	82.96	82.06	3	2	2	3	3	Yes
P17	Nurse anesthetist	5	2	3	2	2	2	2	2	3	2	25	15	3	3	3	3	3	3	3	3	2	3	29	62.96	73.76	68.1	71.27	79.52	95.46	2	5	5	2	2	Yes
P18	Anesthesiology resident	5	1	4	2	2	2	1	3	2	1	23	13	4	2	2	3	3	4	3	1	3	2	27	48.95	61.69	54.34	63.85	68.3	67.46	2	7	8	5	2	No
P19	Student nurse anesthetist	4	3	4	2	3	2	1	3	2	2	26	16	3	2	1	2	2	3	2	1	0	2	18	49.46	33.61	44.97	49.43	55.91	67.74	6	5	4	4	1	Yes
P20	Nurse anesthetist	3	2	3	2	3	4	3	3	3	2	28	18	3	3	2	3	3	2	4	3	3	3	29	71.21	45.06	26.14	51.24	72	67.96	4	5	6	6	2	No
P21	Anesthesiology resident	3	3	3	2	1	3	3	2	3	1	24	14	4	3	3	2	3	3	3	3	2	3	29	84.5	74.05	66.71	58.07	93.23	114.11	1	3	4	1	1	Yes
P22	Student nurse anesthetist	2	4	5	3	2	4	1	2	2	2	27	17	4	3	4	2	3	2	2	2	2	3	27	66.33	67.98	84.9	67.9	111.23	82.16	4	2	3	3	2	Yes
P23	Anesthesiology resident	3	2	3	3	3	3	2	2	2	1	24	14	4	3	3	3	3	3	3	3	3	3	31	76.58	48.27	45.05	69.4	55.53	71.9	0	3	3	2	0	Yes
P24	Anesthesiology resident	3	3	3	2	4	3	2	2	2	1	25	15	4	4	4	1	4	3	3	3	3	3	32	102.48	53.16	28.52	27.3	78.11	54.35	1	3	3	2	0	No
P25	Student nurse anesthetist	2	2	2	2	3	2	1	1	1	1	17	7	3	2	2	2	2	4	3	2	2	3	25	122.28	44.02	69.81	51.22	60.57	56.18	0	6	8	5	1	Yes
P26	Anesthesiology resident	1	2	1	1	1	1	1	2	1	1	12	2	4	4	4	2	4	4	3	3	3	3	34	71.66	64.49	66.4	76.71	77.38	79.57	1	1	2	2	1	Yes
P27	Nurse anesthetist	5	4	5	3	3	3	3	3	5	3	37	27	3	2	4	1	3	3	2	2	3	3	26	74.92	52.39	41.79	49.69	42.96	39.87	5	5	4	7	0	No
P28	Anesthesiology resident	4	3	4	2	2	3	2	3	4	3	30	20	3	3	4	2	2	3	4	1	2	3	27	71.12	64.1	59.61	59.63	93.67	70.8	1	1	2	1	0	No
P29	Senior anesthesiologist	3	2	3	1	1	2	2	1	3	2	20	10	3	3	3	3	3	4	3	4	3	3	32	65.4	64.22	64.24	45.7	59.12	42.34	1	4	6	2	0	Yes
P30	Nurse anesthetist	4	4	2	3	3	4	2	3	3	2	30	20	3	2	3	4	4	4	3	2	2	2	29	76.34	77.87	88.84	56.5	65.05	84.1	5	4	7	5	0	Yes
P31	Nurse anesthetist	2	4	1	3	4	3	1	2	2	2	24	14	4	3	4	2	3	3	2	2	2	3	28	44.89	89.66	74.28	75.46	81.46	53.54	4	2	2	2	2	Yes
P32	Senior anesthesiologist	4	3	3	2	4	3	1	3	3	2	28	18	4	3	3	4	4	3	4	3	3	3	34	67.98	36.88	26.32	35.55	36.6	35.78	4	4	6	6	2	Yes
P33	Senior anesthesiologist	3	2	3	1	1	3	3	1	3	2	22	12	4	3	2	2	2	2	2	2	2	2	23	92.87	60.94	71.84	51.35	67.51	79.83	2	2	1	1	0	Yes
P34	Senior anesthesiologist	1	3	2	1	1	2	1	1	2	3	17	7	4	3	3	1	2	4	3	3	3	3	29	135	74.75	67.98	73.15	98.84	97.98	0	2	1	3	1
